# Supplementary material for: The Tip of Brucella O-Polysaccharide Is a Potent Epitope in Response to Brucellosis Infection and Enables Short Synthetic Antigens to Be Superior Diagnostic Reagents
Source: Microorganisms. 2022 Mar 25;10(4):708. doi: 10.3390/microorganisms10040708 (PMC9024974; doi:10.3390/microorganisms10040708)
Supplement: Supplementary file 1 [file microorganisms-10-00708-s001.zip]

Archive with 2 entries (2 files):
- Duncombe et al Supplementary figures S1 to S17 Reviewed 22.3.22.pdf
- Duncombe et al Supplementary Scheme S1 synthetic antigen structures Reviewed.pdf
